# Supplementary material for: Optimized Single-Step Recovery of Lipophilic and Hydrophilic Compounds from Raspberry, Strawberry and Blackberry Pomaces Using a Simultaneous Ultrasound-Enzyme-Assisted Extraction (UEAE)
Source: Antioxidants (Basel). 2023 Sep 22;12(10):1793. doi: 10.3390/antiox12101793 (PMC10603877; doi:10.3390/antiox12101793)
Supplement: Supplementary file 1 [file antioxidants-12-01793-s001.zip]

Archive with 1 entries (1 files):
- antioxidants-2542460-supplementary.pdf
